# Supplementary material for: Systematic Selection of Reference Genes for the Normalization of Circulating RNA Transcripts in Pregnant Women Based on RNA-Seq Data
Source: Int J Mol Sci. 2017 Aug 4;18(8):1709. doi: 10.3390/ijms18081709 (PMC5578099; doi:10.3390/ijms18081709)
Supplement: Supplementary file 1 [file ijms-18-01709-s001.zip]

Archive with 4 entries (4 files):
- File S1 Exons with CV in the lowest 10th percentile.xls
- File S2 Pathways and GO terms over-represented_corrected.xls
- File S3 Details of RT-qPCR assays.xls
- Table S1 RNA levels of placental transcripts in blood.xls
